# Supplementary material for: Sociodemographic Patterns of Exclusive and Dual Combustible Tobacco and E-Cigarette Use among US Adolescents—A Nationally Representative Study (2017–2020)
Source: Int J Environ Res Public Health. 2022 Mar 3;19(5):2965. doi: 10.3390/ijerph19052965 (PMC8910207; doi:10.3390/ijerph19052965)
Supplement: Supplementary file 1 [file ijerph-19-02965-s001.zip]

Archive with 1 entries (1 files):
- ijerph-1563654-supplementary.pdf
